# Supplementary material for: Taste receptor type 1 member 3 enables western diet-induced anxiety in mice
Source: BMC Biol. 2023 Nov 6;21:243. doi: 10.1186/s12915-023-01723-x (PMC10626698; doi:10.1186/s12915-023-01723-x)
Supplement: Supplementary file 3 — Additional file 3: Raw Data. Raw data underlying Fig. 1, Figs. 3-5, and Fig. S5. [file 12915_2023_1723_MOESM3_ESM.xlsx]

## Sheet: Figure 1
Figure 1A	Relative mRNA expression of Tas1r3 (Tas1r3/Gapdh)
	mouse #	WT ND	WT WD	Tas1r3-/- ND	Tas1r3-/- WD
	1	0.001144	0.00121	8.14508e-06	1.06571e-06
	2	0.001122	0.001368	9.26856e-06	2.66164e-06
	3	0.001093	0.001449	3.21104e-06	9.43872e-06

## Sheet: Figure 3
Figure 3F	pCREB relative expression (% of control)
	mouse #	WT ND	WT WD	Tas1r3-/- ND	Tas1r3-/- WD
	1	92.7359	50.8226	96.7439	114.071
	2	107.264	55.9497	128.417	109.788
	3	100	53.3861	112.581	111.93
Figure 3G	Relative mRNA expression of Bdnf (Bdnf/Gapdh)
	mouse #	WT ND	WT WD	Tas1r3-/- ND	Tas1r3-/- WD
	1	1.1037	0.651538	1.61111	1.24624
	2	0.896305	0.585305	0.879445	0.840927
	3	1	0.618422	1.24528	1.04358
Figure 3H	BDNF pg/mg protein (fold change)
	mouse #	WT ND	WT WD	Tas1r3-/- ND	Tas1r3-/- WD
	1	1.06936	0.641798	0.865849	0.68078
	2	1.11329	0.659061	0.927166	0.682552
	3	0.912036	0.397476	0.963739	0.914723
	4	0.905317	0.401703	1.00299	0.904102

## Sheet: Figure 4
Figure 4C	Relative mRNA expression (fold change)
	Gene	mouse #	WT ND	WT WD	Tas1r3-/- ND	Tas1r3-/- WD
	Dcx	1	0.83831	0.665552	0.904004	0.843136
		2	1.16169	0.683268	1.07161	0.780719
		3	1	0.67441	0.987809	0.811927
	Map2	1	1.00754	0.787064	0.99696	1.06331
		2	0.992462	0.81642	1.13213	0.942581
		3	1	0.801742	1.06454	1.00294
	Sox11	1	1.10395	0.651538	1.10444	1.24624
		2	0.896305	0.585305	1.45223	0.840927
		3	1	0.618422	1.27833	1.04358
	Agrp	1	1.03773	0.59495	0.674315	0.969119
		2	0.962273	0.573498	1.13204	1.02827
		3	1	0.584224	0.903178	0.998693
	Gabra2	1	1.04634	0.310389	0.904004	0.748619
		2	0.953658	0.449299	0.987809	1.09058
		3	1	0.379844	0.945907	0.919597
Figure 4D	Bax/Bcl-2 Ratio
	mouse #	WT ND	WT WD	Tas1r3-/- ND	Tas1r3-/- WD
	1	1.10106	1.46295	1.10106	0.903856
	2	0.898937	1.27145	1.01765	0.920931
	3	1	1.3672	1.05936	0.912393
Figure 4F	Number of DCX+ cells per section
	mouse #	WT ND	WT WD	Tas1r3-/- ND	Tas1r3-/- WD
	1	8	0	6	9
	2	10	2	7	8
	3	8	3	8	7
	4	7	1	7	8

## Sheet: Figure 5
Figure 5B	Relative mRNA expression of Tas1r3 (Tas1r3/Gapdh)
	#	Control siRNA	Control siRNA Fru+Glu+Pal+	Tas1r3 siRNA	Tas1r3 siRNA Fru+Glu+Pal+
	1	0.001919	0.00329	0.000663	0.000722
	2	0.001956	0.003782	0.000655	0.000912
	3	0.001938	0.003527	0.000848	0.001065
	4	0.001938	0.003533	0.000795	0.001032
Figure 5C	Relative mRNA expression of Prkaca (fold change)
	#	Control siRNA	Control siRNA Fru+Glu+Pal+	Tas1r3 siRNA	Tas1r3 siRNA Fru+Glu+Pal+
	1	0.885675	0.506618	0.602491	0.840737
	2	1.11433	0.51016	0.92218	0.960093
	3	1	0.508389	0.762335	0.900415
Figure 5D	Relative mRNA expression of Creb1 (fold change)
	#	Control siRNA	Control siRNA Fru+Glu+Pal+	Tas1r3 siRNA	Tas1r3 siRNA Fru+Glu+Pal+
	1	1.03415	0.825417	1.07615	0.950875
	2	0.965846	0.858485	1.1058	1.10493
	3	1	0.841951	1.09097	1.0279
Figure 5E	Relative mRNA expression of Bdnf (Fold change)
	#	Control siRNA	Control siRNA Fru+Glu+Pal+	Tas1r3 siRNA	Tas1r3 siRNA Fru+Glu+Pal+
	1	1.0151	0.828642	0.881121	1.07035
	2	0.984902	0.802594	1.02157	1.04899
	3	1	0.815618	0.951347	1.05967
Figure 5F	BDNF pg/mL (fold change)
	#	Control siRNA	Control siRNA Fru+Glu+Pal+	Tas1r3 siRNA	Tas1r3 siRNA Fru+Glu+Pal+
	1	1.07329	0.397957	1.0565	0.889924
	2	0.974655	0.36743	1.08701	0.862062
	3	1.17192	0.428483	1.02599	0.917787
Figure 5G	Cell viability (% of control)
	0 hr
	#	Control siRNA	Control siRNA Fru+Glu+Pal+	Tas1r3 siRNA	Tas1r3 siRNA Fru+Glu+Pal+
	1	93.6709	93.6709	105.882	105.882
	2	106.329	106.329	94.1176	94.1176
	3	100	100	100	100
	12 hrs
	#	Control siRNA	Control siRNA Fru+Glu+Pal+	Tas1r3 siRNA	Tas1r3 siRNA Fru+Glu+Pal+
	1	103.797	55.6962	96.4706	75.2941
	2	103.797	86.0759	92.9412	84.7059
	3	103.797	70.8808	94.7058	80
	24 hrs
	#	Control siRNA	Control siRNA Fru+Glu+Pal+	Tas1r3 siRNA	Tas1r3 siRNA Fru+Glu+Pal+
	1	93.6709	48.1013	87.0588	91.7647
	2	73.4177	27.8481	70.5882	70.5882
	3	83.5443	37.9747	78.8235	81.1765
Figure 5H	Relative mRNA expression of Dcx (fold change)
	#	Control siRNA	Control siRNA Fru+Glu+Pal+	Tas1r3 siRNA	Tas1r3 siRNA Fru+Glu+Pal+
	1	0.938843	0.766474	0.932468	0.902121
	2	1.06116	0.783534	0.966234	1.11862
	3	1	0.775004	0.949351	1.10104
Figure 5I	Relative mRNA expression of Map2 (fold change)
	#	Control siRNA	Control siRNA Fru+Glu+Pal+	Tas1r3 siRNA	Tas1r3 siRNA Fru+Glu+Pal+
	1	0.938843	0.766474	0.706882	1.07549
	2	1.06116	0.783534	0.813902	1.11862
	3	1	0.775004	0.760392	1.09705

## Sheet: Figure S5
Figure S5A	Relative mRNA expression of Tas1r3 (Tas1r3/Gapdh)
	mouse #	WT ND	WT WD
	1	0.000805321	0.000881937
	2	0.000805843	0.00113087
	3	0.000905315	0.0010064
Figure S5B	Relative mRNA expression of Tas1r3 (Tas1r3/Gapdh)
	mouse #	Fru-Glu-Pal-	Fru+Glu+Pal+
	1	0.00240456	0.00242246
	2	0.00254403	0.00340034
	3	0.00244753	0.00366804
Figure S5C	Relative mRNA expression (fold change)
	Gene	mouse #	WT ND	WT WD	Tas1r3-/- ND	Tas1r3-/- WD
	Prkaca	1	1.07195	0.971332	1.06015	1.07374
		2	1.57013	0.999257	0.97693	0.847077
		3	0.771036	0.950977	1.09901	0.96041
	Creb1	1	1.38099	0.693868	0.924934	0.718076
		2	0.823467	0.68165	0.843748	0.686314
		3	0.795538	0.922295	0.743671	0.620356
	Bdnf	1	1.08829	0.870626	0.876039	1.49464
		2	0.91171	0.888442	0.581005	0.542123
		3	1	0.879534	0.726804	1.01838
Figure S5D	Relative mRNA expression (fold change)
	Gene	#	Control siRNA	Control siRNA Fru+Glu+Pal+	Tas1r3 siRNA	Tas1r3 siRNA Fru+Glu+Pal+
	Prkaca	1	1.01929	0.993248	0.916225	0.791025
		2	0.980837	0.993386	0.924241	0.999522
		3	0.999877	0.993317	0.920224	0.889182
	Creb1	1	1.02148	1.06705	1.03728	0.886153
		2	0.97867	0.993346	0.933683	0.771173
		3	0.999847	1.02954	0.984227	0.826667
	Bdnf	1	1.02212	1.20267	1.08742	0.96888
		2	0.978046	1.01198	1.00186	1.179
		3	0.999838	1.10322	1.04376	1.06879
